# Supplementary material for: A Physiological Approach to Explore How Thioredoxin–Glutathione Reductase (TGR) and Peroxiredoxin (Prx) Eliminate H2O2 in Cysticerci of Taenia
Source: Antioxidants (Basel). 2024 Apr 10;13(4):444. doi: 10.3390/antiox13040444 (PMC11047392; doi:10.3390/antiox13040444)
Supplement: Supplementary file 1 [file antioxidants-13-00444-s001.zip]

Archive with 1 entries (1 files):
- antioxidants-2879030-supplementary.pdf
